# Supplementary material for: The identity of Albuca caudata Jacq. (Hyacinthaceae) and a description of a new related species: A. bakeri
Source: PhytoKeys. 2011 Jul 27;(5):5–19. doi: 10.3897/phytokeys.5.1166 (PMC3174447; doi:10.3897/phytokeys.5.1166)
Supplement: XML Treatment for Albuca caudata [file phytokeys.5.1166-treatment1.xml]

<!DOCTYPE tp:taxon-treatment
  PUBLIC "-//TaxonX//DTD Taxonomic Treatment Publishing DTD v0 20100105//EN" "tax-treatment-NSO.dtd">
<tp:taxon-treatment xmlns:tp="http://www.plazi.org/taxpub"><tp:treatment-meta><mixed-citation publication-type="journal"><person-group><name><surname>Martínez-Azorín</surname><given-names>Mario</given-names></name><name><surname>Crespo</surname><given-names>Manuel B.</given-names></name><name><surname>Dold</surname><given-names>Anthony P.</given-names></name><name><surname>Barker</surname><given-names>Nigel P.</given-names></name></person-group><article-title>The identity of <italic>Albuca caudata</italic> Jacq. (Hyacinthaceae) and a description of a new related species: <italic>A. bakeri</italic></article-title><source>PhytoKeys</source><day>27</day><month>7</month><year>2011</year><volume>2011</volume><issue>5</issue><fpage>5</fpage><lpage>19</lpage><pub-id pub-id-type="doi">10.3897/phytokeys.5.1166</pub-id></mixed-citation></tp:treatment-meta><tp:nomenclature><tp:taxon-name>
                        <tp:taxon-name-part taxon-name-part-type="genus">Albuca</tp:taxon-name-part>
                        <tp:taxon-name-part taxon-name-part-type="species">caudata</tp:taxon-name-part>
                    		<object-id xmlns:xlink="http://www.w3.org/1999/xlink" xlink:type="simple">http://species-id.net/wiki/Albuca_caudata</object-id>
                    </tp:taxon-name><tp:taxon-authority>Jacq., Collectanea 4: 203 (1791).</tp:taxon-authority></tp:nomenclature><tp:treatment-sec sec-type="Neotype (here designated)"><title>Neotype (here designated).</title><p>Jacquin, Ic. Pl. Rar. 2(16): 20, t. 442 (1795), ex Promontorio bonae Spei. Apud nos in caldariis floret Decembri &amp; Januario (<xref ref-type="fig" rid="F1">Fig. 1</xref>).</p></tp:treatment-sec><tp:treatment-sec sec-type="Epitype (here designated)"><title>Epitype (here designated).</title><p>SOUTH AFRICA. <bold>Eastern Cape:</bold> Alexandria, Addo National Park, 400 feet, 29.X.1954, <italic>S.M. Johnson</italic> 1077 (GRA).</p></tp:treatment-sec><tp:treatment-sec sec-type="Description"><title>Description.</title><p>Evergreen bulbous plants. Bulb mostly solitary and hypogeal, ovoid to oblong, up to 10 × 6 cm, usually with its wide basal plate elongated into a domed axis where the fleshy scales are attached; tunics fleshy, short and usually not reaching the top of the bulb, imbricate, persistent, papery grey or brownish in the upper part, sometimes with transversal prominent dark ridges, giving a brownish multiscaled appearance to the bulb in outline. Roots fleshy, thick and usually tuberose, white, numerous, up to 200 × 4 mm. Leaves 4-10, disposed in an apical rosette, linear-lanceolate, 15-120 × 0.5-2 cm, straight up and curving down when old, infolded, canaliculate, persistent, pale bright green to glaucous, glabrous, usually minutely papillate on nerves and margins, with a terete apex evident in young leaves. Inflorescence inclined, unilateral raceme, 11–40 cm long; peduncle 12–55 cm long; pedicels 3.5–9 cm long at base becoming smaller, up to 0.2–1 cm long near top, patent and being usually all erect; bracts ovate-lanceolate to triangular, long acuminate, 11–25 × 5–9 mm, papery white with brownish distant nerves that converge at the tips, much shorter than pedicels in the lower part of the inflorescence. Flowers erect; tepals white with a green median stripe 2–4 mm wide, sometimes with the tips yellowish; outer tepals oblong, 18–28 × 4–7 mm, apex slightly cucullate; inner tepals ovate, 15–24 × 4–10 mm, with apex strongly cucullate. Stamens all six bearing fertile anthers; outer anthers 1.5–2.5 mm long; inner anthers 3–4 mm long; outer filaments 10–16 × 1.5–2 mm, linear lanceolate to narrowly oblong, not pinched down; inner filaments 10–17 × 1.5–3 mm, linear oblong, wider and pinched in the lower half. Ovary oblong to obovate, up to 6–8 × 2–3.5 mm, stipitate, with prominent paraseptal crests that <!--PageBreak--><!--PageBreak-->are divergent in the lower part and form three prominent ridges; style subobpyramidal or clavate, trigonous, up to 7–10 × 2 mm, stigma yellowish green. Capsule ovate, 14–20 × 10–14 mm, trigonous to subsphaerical in section, pale-brown when mature; valves splitting in the upper quarter. Seeds flat, c. 5–6 × 4–5 mm, dark brown to black, flattened and semidiscoidal, biseriate and horizontally stacked in each locule. (<xref ref-type="fig" rid="F3">Fig. 3</xref>)</p></tp:treatment-sec><tp:treatment-sec sec-type="Flowering time"><title>Flowering time.</title><p>September to November; capsules dehiscing at the end of November and December.</p></tp:treatment-sec><tp:treatment-sec sec-type="Habitat"><title>Habitat.</title><p>Plants of <italic><tp:taxon-name>Albuca caudata</tp:taxon-name></italic> are often associated with bush-clumps, where the inclined inflorescence is supported by woody plants.</p></tp:treatment-sec><tp:treatment-sec sec-type="Distribution"><title>Distribution.</title><p>Currently known from Addo in the west to Grahamstown in the east, below 600 m, with an outlying population as far inland as Somerset East, reaching 900 m (<xref ref-type="fig" rid="F4">Fig. 4</xref>).</p></tp:treatment-sec><tp:treatment-sec sec-type="Diagnostic characters"><title>Diagnostic characters.</title><p><italic><tp:taxon-name>Albuca caudata</tp:taxon-name></italic> can be easily identified by its bulb mostly solitary covered by brownish papery scales usually disposed at different heights and bearing long thick tuberose roots, its long and narrow canaliculate or infolded leaves, its inclined raceme, with usually all pedicels patent and erect, giving a unilateral appearance to the inflorescence, and its white erect flowers with a median green stripe (<xref ref-type="fig" rid="F3">Fig. 3</xref>).</p></tp:treatment-sec><tp:treatment-sec sec-type="Etymology"><title>Etymology.</title><p>The specific epithet ‘<italic>caudata</italic>' presumably refers to the rather pointed, tail-like leaves, although Jacquin did not specifically mention it (E.E.A. Gledhill, unpubl. ms. in NBG).</p></tp:treatment-sec><tp:treatment-sec sec-type="Relationships"><title>Relationships.</title><p>The recently described <italic><tp:taxon-name>Albuca batteniana</tp:taxon-name></italic> Hilliard &amp; B.L. Burtt (<xref ref-type="bibr" rid="B6">Hilliard and Burtt 1985</xref>) shares some morphological characters with <italic><tp:taxon-name>Albuca caudata</tp:taxon-name></italic>, such as the inclined scape bearing a horizontally arcuate inflorescence with erect pedicels, and the flower morphology. This species, however, differs in the coriaceous recurved much broader and flattened leaves, the longer tepals (30–42 mm long), and the structure of the bulb, being proliferous, epigeal, and composed by scales truncate at the top, disposed into a long domed axis and ending at different heights, without membranous neck (<xref ref-type="table" rid="T1">Table 1</xref>).</p></tp:treatment-sec><tp:treatment-sec sec-type="Observations"><title>Observations.</title><p><italic><tp:taxon-name>Albuca caudata</tp:taxon-name></italic> shows some variability in the colour of the membranous bulb scales, being pale coloured with orange transversal ridges in some inland populations whilst those from the coastal areas are usually brown coloured with darker transversal ridges.</p></tp:treatment-sec><tp:treatment-sec sec-type="Selected specimens studied"><title>Selected specimens studied.</title><p>SOUTH AFRICA. Alexandria, 4 miles east of Sandflats, 1000 feet, 17/12/1953, <italic>E.E.A. Archibald</italic> 5431 (GRA); Eastern Cape, along road in Springs Reserve, north of Uitenhage, 39 m, 21.X.2009, <italic>A.B. Low</italic> 16732 (GRA); Addo Elephant National Park, in main Botanical Reserve, 20.X.1996, <italic>K. Johnson</italic> 241 (GRA); Alexandria, Nanaga, opposite Glen Rosa turn-off, 1100 feet, 23.X.1953, <italic>E.E.A. Archibald</italic> 5315 (GRA); Eastern Cape, Albany, Queen´s Road, 10 miles north of Grahamstown, 2000 feet, 05.X.1953, <italic>S. Johnson</italic> 774 (GRA); Eastern Cape, Albany, a few yards from <italic>Archibald</italic> 5636, Pluto´s Vale, 2000 feet, 22.IX.1954, <italic>E.E.A. Archibald</italic> 5636 (GRA); Eastern Cape, Grahamstown, c. 5 miles on Cradock road, 626 m, 11.XII.2009, <italic>M. Martínez-Azorín &amp; A.P. Dold</italic> 85 (GRA); Eastern Cape, Redhouse, thicket west of village, 6 m, 27.XI.2009, <italic>M. Martínez-Azorín, A.P. Dold &amp; A. Martínez-Soler</italic> 45 (GRA)<!--PageBreak--><!--PageBreak-->.</p><fig id="F1" position="float" orientation="portrait"><label>Figure 1.</label><caption><p><italic><tp:taxon-name>Albuca caudata</tp:taxon-name></italic> Jacq. from Jacquin, Ic. Pl. Rar. 2(16): 20, t. 442. 1795.</p></caption><graphic xmlns:xlink="http://www.w3.org/1999/xlink" xlink:href="PhytoKeys-005-005-g001.jpg" position="float" orientation="portrait" xlink:type="simple"/></fig><fig id="F2" position="float" orientation="portrait"><label>Figure 2.</label><caption><p><italic><tp:taxon-name>Albuca bakeri</tp:taxon-name></italic> Mart.-Azorín &amp; M.B. Crespo from Baker, Refug. Bot. (Saunders) vol. 1, t. 45. 1869 (as <italic><tp:taxon-name>Albuca caudata</tp:taxon-name></italic>).</p></caption><graphic xmlns:xlink="http://www.w3.org/1999/xlink" xlink:href="PhytoKeys-005-005-g002.jpg" position="float" orientation="portrait" xlink:type="simple"/></fig><fig id="F3" position="float" orientation="portrait"><label>Figure 3.</label><caption><p><italic><tp:taxon-name>Albuca caudata</tp:taxon-name></italic> Jacq. Eastern Cape, Redhouse (M. Martínez-Azorín, A.P. Dold &amp; A. Martínez-Soler 45 GRA) <bold>a</bold> Inflorescence <bold>b</bold> Outer tepals <bold>c</bold> Inner tepals <bold>d</bold> Outer stamen <bold>e</bold> Inner stamen <bold>f</bold> Ovary, lateral views <bold>g</bold> Mature capsule <bold>h</bold> Dehiscing capsule <bold>i</bold> Bulb and leaves <bold>j</bold> Bulb in longitudinal section <bold>k</bold> Bulb with tuberose roots. Scales 1 cm.</p></caption><graphic xmlns:xlink="http://www.w3.org/1999/xlink" xlink:href="PhytoKeys-005-005-g003.jpg" position="float" orientation="portrait" xlink:type="simple"/></fig><fig id="F4" position="float" orientation="portrait"><label>Figure 4.</label><caption><p>Known distribution of <italic><tp:taxon-name>Albuca caudata</tp:taxon-name></italic> Jacq.</p></caption><graphic xmlns:xlink="http://www.w3.org/1999/xlink" xlink:href="PhytoKeys-005-005-g004.jpg" position="float" orientation="portrait" xlink:type="simple"/></fig><table-wrap position="float" orientation="portrait" id="T1"><label>Table 1.</label><caption><p>Main diagnostic characters among <italic><tp:taxon-name>Albuca caudata</tp:taxon-name></italic>, <italic><tp:taxon-name>Albuca bakeri</tp:taxon-name></italic> and <italic><tp:taxon-name>Albuca batteniana</tp:taxon-name></italic>.</p></caption><table><tbody><tr><th rowspan="1" colspan="1"/><th rowspan="1" colspan="1"><italic><tp:taxon-name>Albuca caudata</tp:taxon-name></italic></th><th rowspan="1" colspan="1"><italic><tp:taxon-name>Albuca bakeri</tp:taxon-name></italic></th><th rowspan="1" colspan="1"><italic><tp:taxon-name>Albuca batteniana</tp:taxon-name></italic></th></tr><tr><td rowspan="6" colspan="1">Bulb</td><td rowspan="1" colspan="1">Mostly solitary</td><td rowspan="1" colspan="1">Mostly solitary</td><td rowspan="1" colspan="1">Proliferous</td></tr><tr><td rowspan="1" colspan="1">Ovoid to oblong</td><td rowspan="1" colspan="1">Ovoid to spherical</td><td rowspan="1" colspan="1">Narrowly oblong</td></tr><tr><td rowspan="1" colspan="1">Outer tunics membranous,brown to grey</td><td rowspan="1" colspan="1">Outer tunics fleshy,white to yellow</td><td rowspan="1" colspan="1">Outer tunics somewhat coriaceous,green to brown</td></tr><tr><td rowspan="1" colspan="1">Mostly hypogeal</td><td rowspan="1" colspan="1">Hypogeal</td><td rowspan="1" colspan="1">Mostly epigeal</td></tr><tr><td rowspan="1" colspan="1">Imbricate scales mostly ending at different heights</td><td rowspan="1" colspan="1">All scales reaching the top of the bulb</td><td rowspan="1" colspan="1">Imbricate scales ending at different heights</td></tr><tr><td rowspan="1" colspan="1">Neck absent or short and thick, covered by brown to grey membranous scales</td><td rowspan="1" colspan="1">Neck long and thin, covered by transversally banded sheathing cataphylls</td><td rowspan="1" colspan="1">Neck usually absent</td></tr><tr><td rowspan="1" colspan="1">Roots</td><td rowspan="1" colspan="1">Usually numerous, thick and tuberose</td><td rowspan="1" colspan="1">Thin and scarce</td><td rowspan="1" colspan="1">Thin or slightly thickened</td></tr><tr><td rowspan="1" colspan="1">Leaves</td><td rowspan="1" colspan="1">Narrow, infolded and canaliculate</td><td rowspan="1" colspan="1">Narrow, infolded and canaliculate</td><td rowspan="1" colspan="1">Wide, flattened and usually recurved</td></tr><tr><td rowspan="1" colspan="1">Inflorescence</td><td rowspan="1" colspan="1">Inclined and secund</td><td rowspan="1" colspan="1">Erect and helicoidal</td><td rowspan="1" colspan="1">Inclined and secund</td></tr><tr><td rowspan="1" colspan="1">Outer tepals</td><td rowspan="1" colspan="1">18–28 mm</td><td rowspan="1" colspan="1">19–23 mm</td><td rowspan="1" colspan="1">30–42 mm</td></tr><tr><td rowspan="1" colspan="1">Seeds</td><td rowspan="1" colspan="1">5–6 × 4–5 mm</td><td rowspan="1" colspan="1">4–5 × 3–4 mm</td><td rowspan="1" colspan="1">5–7 × 4–5 mm</td></tr></tbody></table></table-wrap></tp:treatment-sec><ref-list><ref id="B6"><mixed-citation xmlns:xlink="http://www.w3.org/1999/xlink" xlink:type="simple"><person-group><name name-style="western"><surname>Hilliard</surname><given-names>OM</given-names></name><name name-style="western"><surname>Burtt</surname><given-names>BL</given-names></name></person-group> (<year>1985</year>)<article-title> 420 <italic>Albuca batteniana</italic>. Notes on some plants of Southern Africa: XI.</article-title><source>Notes from the Royal Botanic Garden, Edinburgh</source><volume>42</volume> (<issue>2</issue>): <fpage>247</fpage>-<lpage>249</lpage>.</mixed-citation></ref></ref-list></tp:taxon-treatment>
