# Supplementary material for: The identity of Albuca caudata Jacq. (Hyacinthaceae) and a description of a new related species: A. bakeri
Source: PhytoKeys. 2011 Jul 27;(5):5–19. doi: 10.3897/phytokeys.5.1166 (PMC3174447; doi:10.3897/phytokeys.5.1166)
Supplement: XML Treatment for Albuca bakeri [file phytokeys.5.1166-treatment2.xml]

<!DOCTYPE tp:taxon-treatment
  PUBLIC "-//TaxonX//DTD Taxonomic Treatment Publishing DTD v0 20100105//EN" "tax-treatment-NSO.dtd">
<tp:taxon-treatment xmlns:tp="http://www.plazi.org/taxpub"><tp:treatment-meta><mixed-citation publication-type="journal"><person-group><name><surname>Martínez-Azorín</surname><given-names>Mario</given-names></name><name><surname>Crespo</surname><given-names>Manuel B.</given-names></name><name><surname>Dold</surname><given-names>Anthony P.</given-names></name><name><surname>Barker</surname><given-names>Nigel P.</given-names></name></person-group><article-title>The identity of <italic>Albuca caudata</italic> Jacq. (Hyacinthaceae) and a description of a new related species: <italic>A. bakeri</italic></article-title><source>PhytoKeys</source><day>27</day><month>7</month><year>2011</year><volume>2011</volume><issue>5</issue><fpage>5</fpage><lpage>19</lpage><pub-id pub-id-type="doi">10.3897/phytokeys.5.1166</pub-id></mixed-citation></tp:treatment-meta><tp:nomenclature><tp:taxon-name>
                        <tp:taxon-name-part taxon-name-part-type="genus">Albuca</tp:taxon-name-part>
                        <tp:taxon-name-part taxon-name-part-type="species">bakeri</tp:taxon-name-part>
                    		<object-id xmlns:xlink="http://www.w3.org/1999/xlink" xlink:type="simple">urn:lsid:ipni.org:names:77112770-1</object-id>
                    		<object-id xmlns:xlink="http://www.w3.org/1999/xlink" xlink:type="simple">http://species-id.net/wiki/Albuca_bakeri</object-id>
                    </tp:taxon-name><tp:taxon-authority>Mart.-Azorín &amp; M.B. Crespo</tp:taxon-authority><tp:taxon-status xmlns:xlink="http://www.w3.org/1999/xlink" xlink:type="simple">sp. nov.</tp:taxon-status></tp:nomenclature><tp:treatment-sec sec-type="Holotype"><title>Holotype.</title><p>SOUTH AFRICA. <bold>Eastern Cape:</bold> North of Grahamstown, on Cradock Road turn off to Kwandwe, 592 m, 05.IX.2010, <named-content xmlns:xlink="http://www.w3.org/1999/xlink" content-type="dwc:verbatimCoordinates" xlink:type="simple">33°12'39"S, 26°24'07"E</named-content>, <italic>M. Martínez-Azorín &amp; A. Martínez-Soler</italic> 218 (GRA Holo.; ABH, K, NBG, PRE Iso.).</p><p><italic>Diagnosis</italic>: Species insignis ex <italic><tp:taxon-name>Albuca subg. Mitrotepalum</tp:taxon-name></italic> characteribus floralibus ad <italic><tp:taxon-name>Albucam caudatam</tp:taxon-name></italic> accedit, sed valde differt et facile distinguitur bulbo hypogaeo solitario carnoso tunicis omnibus apicem attingentes in collum angustum supra solum desinentes, e basi cataphyllis albido-membranosis manifeste transversaliter fusco-striatis obtectum qui habitum pulchre zebrinum exhibent, insuper racemo subdeltoideo non secundo floribus spiraliter dispositis.</p><p><italic>Illustrations</italic>: <xref ref-type="bibr" rid="B1">Baker (1869)</xref> in <italic>Refugium Botanicum</italic>, vol. 1, tab. 45 (Fig. 2); <xref ref-type="fig" rid="F5">Fig. 5</xref>.</p></tp:treatment-sec><tp:treatment-sec sec-type="Description"><title>Description.</title><p>Evergreen or deciduous bulbous plants. Bulb mostly solitary, occasionally growing in small clumps, hypogeal, ovoid to spherical, 3.2–7 × 2.5–6.5 cm, with soft outer tunics that are pale and fleshy, ending in a long epigeal neck, up to 10 × 2 cm, covered with whitish open and sheathing membranous cataphylls bearing transversal sinuous ridges with their lower side pale to dark brown coloured, giving a zebra banding horizontal pattern; tunics fleshy, whitish, all reaching the top of the bulb, concentrically arranged. Roots fleshy, narrow, white, up to 90 × 2 mm. Leaves <!--PageBreak-->2-6, disposed in an apical rosette, linear-lanceolate to oblong, 9-40 × 0.4-1.3 cm, erect when young and later curving downwards, infolded, canaliculate, persistent or usually deciduous, pale bright green to glaucous, glabrous, usually minutely papillate on nerves and margins, exceptionally with long papillate margins. Inflorescence an erect raceme or subcorymb, 3–15 cm long; peduncle 9–22 cm long; pedicels helicoidally disposed, 3–7.5 cm long, longer at the base, up to 0.2–0.7 cm long near top, erect-patent; bracts ovate-lanceolate to triangular, long acuminate, 9–27 × 4–10 mm, papery white with brownish separated nerves that converge at the tips, much shorter than pedicels at least in the lower part of the inflorescence. Flowers erect; tepals white with a green median stripe 2–3 mm wide, sometimes with the tips yellowish; outer tepals lanceolate-oblong, 19–23 × 5–7 mm, with apex slightly cucullate; inner tepals ovate, 13–17 × 6–7 mm, with apex strongly cucullate. Stamens all six bearing fertile anthers; outer anthers 1.5–3 mm long, inner anthers 4–6 mm long; outer filaments 10–13.5 × 1.5–2 mm, linear lanceolate to narrowly oblong, not pinched down; inner filaments 10.5–14.5 × 2–3.5 mm, linear oblong, wider and pinched in the lower half. Ovary oblong to obovate, up to 6–7 × 2–3.5 mm, stipitate, with prominent paraseptal crests that are divergent in the lower part and form three prominent ridges; style subobpyramidal or clavate, trigonous, up to 7–11 × 3.5–4.5 mm, stigma yellowish green. Capsule ovate, 14–16 × 11–12 mm, trigonous to subsphaerical in section, pale-brown when mature; valves splitting in the upper quarter. Seeds flat, c. 4–5 × 3–4 mm, dark brown to black, flattened and semidiscoidal, biseriate and horizontally stacked in each locule. (<xref ref-type="fig" rid="F5">Fig. 5</xref>)</p></tp:treatment-sec><tp:treatment-sec sec-type="Flowering time"><title>Flowering time.</title><p>July to September; capsules dehiscing at the end of September and November.<!--PageBreak--><!--PageBreak--></p></tp:treatment-sec><tp:treatment-sec sec-type="Habitat"><title>Habitat.</title><p><italic><tp:taxon-name>Albuca bakeri</tp:taxon-name></italic> is found growing singly in dry, stony, open ground at low altitude reaching c. 650 m.</p></tp:treatment-sec><tp:treatment-sec sec-type="Distribution"><title>Distribution.</title><p>from Jansenville to Alice and the Keiskamma river in the Eastern Cape, with two outlying populations near Calitzdorp in the Western Cape karroo (<xref ref-type="fig" rid="F6">Fig. 6</xref>).</p></tp:treatment-sec><tp:treatment-sec sec-type="Diagnostic characters"><title>Diagnostic characters.</title><p><italic><tp:taxon-name>Albuca bakeri</tp:taxon-name></italic> can be easily identified by its solitary hypogeal fleshy bulb ending in an epigeal neck, covered by whitish transversally banded membranous cataphylls, giving a conspicuous zebra banding pattern (<xref ref-type="fig" rid="F5">Fig. 5</xref>). Moreover, its erect and helicoidal raceme with white and green erect flowers, and the smaller seeds (c. 4–5 × 3–4 mm), separate it from <italic><tp:taxon-name>Albuca caudata</tp:taxon-name></italic>.</p></tp:treatment-sec><tp:treatment-sec sec-type="Etymology"><title>Etymology.</title><p>Name honouring John Gilbert Baker (1834–1920), a leading expert on monocotyledons, who worked at the Royal Botanic Gardens, Kew, and was the keeper of the herbarium K.</p></tp:treatment-sec><tp:treatment-sec sec-type="Relationships"><title>Relationships.</title><p>No other <italic><tp:taxon-name>Albuca</tp:taxon-name></italic> with erect flowers have been described with the characteristic long, thin, zebra banded bulb neck of <italic><tp:taxon-name>Albuca bakeri</tp:taxon-name></italic>. The closest species appears to be <italic><tp:taxon-name>Albuca caudata</tp:taxon-name></italic>, though the structure of the bulb and inflorescence clearly distinguish them (<xref ref-type="table" rid="T1">Table 1</xref>).</p></tp:treatment-sec><tp:treatment-sec sec-type="Observations"><title>Observations.</title><p>The peculiar zebra banded cataphylls of <italic><tp:taxon-name>Albuca bakeri</tp:taxon-name></italic> are similar to those found in some other groups of <tp:taxon-name>Hyacinthaceae</tp:taxon-name>. As pointed out by <xref ref-type="bibr" rid="B19">Müller-Doblies and Müller-Doblies (1981)</xref>, zebrine cataphylls are present in evolutive distant taxa such as <italic><tp:taxon-name>Rhadamanthus fasciatus</tp:taxon-name></italic> B. Nord., <italic><tp:taxon-name>Tenicroa exuviata</tp:taxon-name></italic> (Jacq.) Speta (<tp:taxon-name>Urgineoideae</tp:taxon-name>), several species of <italic><tp:taxon-name>Ledebouria</tp:taxon-name></italic> Roth (<tp:taxon-name>Scilloideae</tp:taxon-name>), <italic><tp:taxon-name>Coilonox zebrinum</tp:taxon-name></italic> (Baker) Speta and some species of <italic><tp:taxon-name>Nicipe</tp:taxon-name></italic> Raf. [= <italic><tp:taxon-name>Ornithogalum</tp:taxon-name></italic> sect. <italic><tp:taxon-name>Vaginaspasia</tp:taxon-name></italic> U. Müll.-Doblies <!--PageBreak-->&amp; D. Müll.-Doblies] (<tp:taxon-name>Ornithogaloideae</tp:taxon-name>). Moreover, <italic><tp:taxon-name>Stellarioides arida</tp:taxon-name></italic> (Oberm.) Speta and <italic><tp:taxon-name>Battandiera stapffii</tp:taxon-name></italic> (Schinz) Mart.-Azorín, M.B.Crespo &amp; Juan show the neck of the bulb covered with membranose transversally banded cathaphylls, indicating that the zebrine cataphylls could have evolved independently in at least five lineages of the <tp:taxon-name>Ornithogaloideae</tp:taxon-name> (e.g. <italic><tp:taxon-name>Albuca</tp:taxon-name></italic>, <italic><tp:taxon-name>Battandiera</tp:taxon-name></italic>, <italic><tp:taxon-name>Coilonox</tp:taxon-name></italic>, <italic><tp:taxon-name>Nicipe</tp:taxon-name></italic> and <italic><tp:taxon-name>Stellarioides</tp:taxon-name></italic>), possibly as a result of convergent evolution in dry climates of southern Africa.</p><p>Some morphological variation has been found within <italic><tp:taxon-name>Albuca bakeri</tp:taxon-name></italic>. Some individuals from Janseville and Port Elizabeth have a slightly setose bulb neck with the characteristic transversally banded membranous cataphylls of this species. Other specimens from Grahamstown and Port Elizabeth showed somewhat proliferous bulbs, resulting in a small clump of plants growing together, and with shorter scales not so markedly banded.</p><p>When <xref ref-type="bibr" rid="B3">Baker (1897)</xref> described and illustrated his concept of <italic><tp:taxon-name>Albuca caudata</tp:taxon-name></italic> (<xref ref-type="fig" rid="F2">Fig. 2</xref>), he mentioned: “Bulb two to three inches thick, round or oblong, crowned as in the preceding [<italic><tp:taxon-name>Albuca fastigiata</tp:taxon-name></italic> Dryand.] with brown fibres. Leaves about a foot long, four lines broad, more rigid than in the preceding, clasping the stem at the base and more or less concave on the face upwards, and keeled on the back". This description is vague and inaccurate, since the illustration he presented did not show “fibres" at all, and no specific comments on the transversal banding of the upper scales of the bulb were made. However, when Baker reconsidered <italic><tp:taxon-name>Albuca caudata</tp:taxon-name></italic> in later works, his previous concept was changed to “Bulbus globosus 2–3 poll. crassus viridis apice squamosus" (<xref ref-type="bibr" rid="B2">Baker 1872</xref>), or “bulb globose, 2–3 in. diam.; tunics not splitting into fibres at the top" (<xref ref-type="bibr" rid="B3">Baker 1897</xref>), or “Bulb globose, 2–3 in. diam." (<xref ref-type="bibr" rid="B4">Baker 1898</xref>).</p></tp:treatment-sec><tp:treatment-sec sec-type="Materials studied"><title>Materials studied.</title><p>SOUTH AFRICA. Eastern Cape, Alexandria, 1½ miles east of Paterson, 1000 feet, 24.VIII.1953, <italic>E.E.A. Archibald</italic> 5972 (GRA); Eastern Cape, Alexandria, south-west end of Zuurkop, Addo National Park, 1000 feet, 23.IX.1953, <italic>S.M. Johnson</italic> 751 (GRA); Eastern Cape, Albany, 5 miles north of Alicedale, on Riebeck East road, 1500 feet, 21.IX.1954, <italic>E.E.A. Archibald</italic> 5638 (GRA); Victoria East: Alice, dry stony places on Sandilis Kop on north east side, 08.IX.1934, <italic>M.H. Giffen</italic> 614 (GRA); Victoria East: Alice, Sandilis Kop western side among grass, 13.IX.1935, <italic>M.H. Giffen</italic> 618 (GRA); Hillside, Gowie´s Kloof, Grahamstown, IX.1947, <italic>Hill</italic> s.n. (GRA); Grahamstown, West Hill, Pine plantation, VIII.1956, <italic>V. van Niekerk s.n.</italic> (GRA); Cradock road, Grahamstown, 01.IX.1945, <italic>E. Barrat</italic> 28 (GRA); In graminosis prope Grahamstown, <italic>M. Daly &amp; M. Sole</italic> 316 (BOL); In graminosis prope Grahamstown, 2000 feet, VIII.1893, <italic>Schonland s.n.</italic> (NBG); Grahamstown (3326 BC): Ecca Reserve, south near old Queens Road/Quarry, 20.VIII.1992, <italic>T. Dold</italic> 153 (GRA); Leander Beacon, VIII.1943, <italic>L. Miles s.n.</italic> (GRA); Port Elizabeth, Summerstrand, grassy roadside, IX-X.1990, <italic>H.J. Vanderplank s.n.</italic> (GRA); Port Elizabeth (3325CD): 3 km south of Uitenhage towards van Stadens, 01.IV.1978, <italic>P.L. Perry</italic> 601 (NBG); Port Elizabeth (3325CB): Kirkwood District, farm Brakleegte, 300 m, 28.VIII.1985, <italic>M.T. Hoffman</italic> 1064, 1065 (NBG); <italic>ibidem</italic>, 14.IX.1985, <italic>M.T. Hoffman</italic> 1002 (NBG); Graaff-Reinet (3224DC): District Janseville, just south of Janseville (+/- 1 km) in municipal-owned land, 11.VIII.1985, <italic>M.T. Hoffman</italic> 1063 (NBG);<!--PageBreak--> Ladismith (3321BC): Calitzdorp dam, 22.II.1981, <italic>P.L. Perry</italic> 1521 (NBG); Ladismith (3321CC): Sopieshoogte, north entrance to Garcia´s Pass, Riversdale, 1600 feet, 15.IX.1981, <italic>Albuca Fellingham</italic> 149 (NBG); Eastern Cape, Grahamstown, hills above Botanic Garden, 591 m, 14.XI.2009, <named-content xmlns:xlink="http://www.w3.org/1999/xlink" content-type="dwc:verbatimCoordinates" xlink:type="simple">33°19'04"S, 26°31'15"E</named-content>, <italic>M. Martínez-Azorín &amp; A. Martínez-Soler</italic> 12 (GRA); Eastern Cape, Grahamstown, Burnkraal, 649 m, 24.XI.2009, <named-content xmlns:xlink="http://www.w3.org/1999/xlink" content-type="dwc:verbatimCoordinates" xlink:type="simple">33°16'40"S, 26°29'41"E</named-content>, <italic>M. Martínez-Azorín &amp; A.P. Dold</italic> 34 (GRA); Eastern Cape, Redhouse, thicket west of village, 6 m, 27.XI.2009, <named-content xmlns:xlink="http://www.w3.org/1999/xlink" content-type="dwc:verbatimCoordinates" xlink:type="simple">33°50'01"S, 25°33'56"E</named-content>, <italic>M. Martínez-Azorín, A.P. Dold &amp; A. Martínez-Soler</italic> 44 (GRA); Eastern Cape, north of Grahamstown, Table Hill farm, 587 m, 11.XII.2009, <named-content xmlns:xlink="http://www.w3.org/1999/xlink" content-type="dwc:verbatimCoordinates" xlink:type="simple">33°15'21"S, 26°27'17"E</named-content>, <italic>M. Martínez-Azorín &amp; A.P. Dold</italic> 83 (GRA); Eastern Cape, north of Grahamstown, on Cradock road turn off to Kwandwe, 594 m, 31.I.2010, <named-content xmlns:xlink="http://www.w3.org/1999/xlink" content-type="dwc:verbatimCoordinates" xlink:type="simple">33°12'38"S, 26°24'07"E</named-content>, <italic>M. Martínez-Azorín, M.B. Crespo &amp; A. Martínez-Soler</italic> 118 (GRA); Eastern Cape, Quamnyana, between Breakfast Vlei and Commitees Drift, 411 m, 14.VIII.2010, <named-content xmlns:xlink="http://www.w3.org/1999/xlink" content-type="dwc:verbatimCoordinates" xlink:type="simple">33°06'56"S, 22°55'57"E</named-content>, <italic>C. Peter</italic> (GRA); <italic>ibidem</italic>, 27.VIII.2010, <italic>M. Martínez-Azorín &amp; A.P. Dold</italic> 207 (GRA); Eastern Cape, Port Elizabeth, Settler´s Park, 28 m, 03.IX.2010, <named-content xmlns:xlink="http://www.w3.org/1999/xlink" content-type="dwc:verbatimCoordinates" xlink:type="simple">33°58'21"S, 25°36'09"E</named-content>, <italic>M. Martínez-Azorín &amp; A.P. Dold</italic> 210 (GRA); Eastern Cape, Grahamstown, Sunny side, Hillsview street, 570 m, 07.IX.2010, <named-content xmlns:xlink="http://www.w3.org/1999/xlink" content-type="dwc:verbatimCoordinates" xlink:type="simple">33°19'08"S, 26°32'00"E</named-content>, <italic>M. Martínez-Azorín &amp; A. Martínez-Soler</italic> 221 (GRA); Eastern Cape, Alicedale, railway cross to Burchell Game Reserve, 288 m, 14.IX.2010, <named-content xmlns:xlink="http://www.w3.org/1999/xlink" content-type="dwc:verbatimCoordinates" xlink:type="simple">33°18'51"S, 26°06'01"E</named-content>, <italic>M. Martínez-Azorín &amp; A. Martínez-Soler</italic> 226 (GRA); Eastern Cape, Alice, Fort Hare University, Sandili's Kop, 582 m, 17.IX.2010, <named-content xmlns:xlink="http://www.w3.org/1999/xlink" content-type="dwc:verbatimCoordinates" xlink:type="simple">32°47'02"S, 26°51'38"E</named-content>, <italic>M. Martínez-Azorín &amp; A. Martínez-Soler</italic> 235 (GRA); Eastern Cape, Keiskamma River, Linedrift, 141 m, 12.XI.2010, <named-content xmlns:xlink="http://www.w3.org/1999/xlink" content-type="dwc:verbatimCoordinates" xlink:type="simple">33°04'29"S, 27°13'02"E</named-content>, <italic>M. Martínez-Azorín, A.P. Dold &amp; A. Martínez-Soler</italic> 525 (GRA).</p><fig id="F5" position="float" orientation="portrait"><label>Figure 5. </label><caption><p><italic><tp:taxon-name>Albuca bakeri</tp:taxon-name></italic> Mart.-Azorín &amp; M.B. Crespo. North of Grahamstown, turn off to Kwandwe (holotype: <italic>M. Martínez-Azorín &amp; A. Martínez-Soler</italic> 218 GRA) <bold>a</bold> Plant <bold>b</bold> Flower <bold>c</bold> Outer tepals <bold>d</bold> Inner tepals <bold>e</bold> Outer stamen <bold>f</bold> Inner stamen <bold>g–h</bold> Ovary, lateral views <bold>i</bold> Mature capsule <bold>j</bold> Capsule, longitudinal section <bold>k</bold> Capsule, transversal section <bold>l</bold> Bulb neck with membranous banded cataphylls. Scales 1 cm.</p></caption><graphic xmlns:xlink="http://www.w3.org/1999/xlink" xlink:href="PhytoKeys-005-005-g005.jpg" position="float" orientation="portrait" xlink:type="simple"/></fig><fig id="F6" position="float" orientation="portrait"><label>Figure 6.</label><caption><p>Known distribution of <italic><tp:taxon-name>Albuca bakeri</tp:taxon-name></italic> Mart.-Azorín &amp; M.B. Crespo.</p></caption><graphic xmlns:xlink="http://www.w3.org/1999/xlink" xlink:href="PhytoKeys-005-005-g006.jpg" position="float" orientation="portrait" xlink:type="simple"/></fig></tp:treatment-sec><tp:treatment-sec><!--Section generated to contain objects referenced in tp:taxon-treatment.--><table-wrap position="float" orientation="portrait" id="T1"><label>Table 1.</label><caption><p>Main diagnostic characters among <italic><tp:taxon-name>Albuca caudata</tp:taxon-name></italic>, <italic><tp:taxon-name>Albuca bakeri</tp:taxon-name></italic> and <italic><tp:taxon-name>Albuca batteniana</tp:taxon-name></italic>.</p></caption><table><tbody><tr><th rowspan="1" colspan="1"/><th rowspan="1" colspan="1"><italic><tp:taxon-name>Albuca caudata</tp:taxon-name></italic></th><th rowspan="1" colspan="1"><italic><tp:taxon-name>Albuca bakeri</tp:taxon-name></italic></th><th rowspan="1" colspan="1"><italic><tp:taxon-name>Albuca batteniana</tp:taxon-name></italic></th></tr><tr><td rowspan="6" colspan="1">Bulb</td><td rowspan="1" colspan="1">Mostly solitary</td><td rowspan="1" colspan="1">Mostly solitary</td><td rowspan="1" colspan="1">Proliferous</td></tr><tr><td rowspan="1" colspan="1">Ovoid to oblong</td><td rowspan="1" colspan="1">Ovoid to spherical</td><td rowspan="1" colspan="1">Narrowly oblong</td></tr><tr><td rowspan="1" colspan="1">Outer tunics membranous,brown to grey</td><td rowspan="1" colspan="1">Outer tunics fleshy,white to yellow</td><td rowspan="1" colspan="1">Outer tunics somewhat coriaceous,green to brown</td></tr><tr><td rowspan="1" colspan="1">Mostly hypogeal</td><td rowspan="1" colspan="1">Hypogeal</td><td rowspan="1" colspan="1">Mostly epigeal</td></tr><tr><td rowspan="1" colspan="1">Imbricate scales mostly ending at different heights</td><td rowspan="1" colspan="1">All scales reaching the top of the bulb</td><td rowspan="1" colspan="1">Imbricate scales ending at different heights</td></tr><tr><td rowspan="1" colspan="1">Neck absent or short and thick, covered by brown to grey membranous scales</td><td rowspan="1" colspan="1">Neck long and thin, covered by transversally banded sheathing cataphylls</td><td rowspan="1" colspan="1">Neck usually absent</td></tr><tr><td rowspan="1" colspan="1">Roots</td><td rowspan="1" colspan="1">Usually numerous, thick and tuberose</td><td rowspan="1" colspan="1">Thin and scarce</td><td rowspan="1" colspan="1">Thin or slightly thickened</td></tr><tr><td rowspan="1" colspan="1">Leaves</td><td rowspan="1" colspan="1">Narrow, infolded and canaliculate</td><td rowspan="1" colspan="1">Narrow, infolded and canaliculate</td><td rowspan="1" colspan="1">Wide, flattened and usually recurved</td></tr><tr><td rowspan="1" colspan="1">Inflorescence</td><td rowspan="1" colspan="1">Inclined and secund</td><td rowspan="1" colspan="1">Erect and helicoidal</td><td rowspan="1" colspan="1">Inclined and secund</td></tr><tr><td rowspan="1" colspan="1">Outer tepals</td><td rowspan="1" colspan="1">18–28 mm</td><td rowspan="1" colspan="1">19–23 mm</td><td rowspan="1" colspan="1">30–42 mm</td></tr><tr><td rowspan="1" colspan="1">Seeds</td><td rowspan="1" colspan="1">5–6 × 4–5 mm</td><td rowspan="1" colspan="1">4–5 × 3–4 mm</td><td rowspan="1" colspan="1">5–7 × 4–5 mm</td></tr></tbody></table></table-wrap><fig id="F2" position="float" orientation="portrait"><label>Figure 2.</label><caption><p><italic><tp:taxon-name>Albuca bakeri</tp:taxon-name></italic> Mart.-Azorín &amp; M.B. Crespo from Baker, Refug. Bot. (Saunders) vol. 1, t. 45. 1869 (as <italic><tp:taxon-name>Albuca caudata</tp:taxon-name></italic>).</p></caption><graphic xmlns:xlink="http://www.w3.org/1999/xlink" xlink:href="PhytoKeys-005-005-g002.jpg" position="float" orientation="portrait" xlink:type="simple"/></fig></tp:treatment-sec><ref-list><ref id="B1"><mixed-citation xmlns:xlink="http://www.w3.org/1999/xlink" xlink:type="simple"><person-group><name name-style="western"><surname>Baker</surname><given-names>JG</given-names></name></person-group> (<year>1869</year>)<article-title> <italic>Albuca caudata</italic>.</article-title> In: <person-group><name name-style="western"><surname>Saunders</surname><given-names>WW</given-names></name></person-group> et al. (<role>Eds</role>) <source>Refugium botanicum</source>, Van Voorst, <publisher-name>Paternoster Row</publisher-name>, <publisher-loc>London</publisher-loc>, <volume>1</volume>(<issue>2</issue>): t. <lpage>45</lpage>. [date on plate and cover 1868]</mixed-citation></ref><ref id="B19"><mixed-citation xmlns:xlink="http://www.w3.org/1999/xlink" xlink:type="simple"><person-group><name name-style="western"><surname>Müller-Doblies</surname><given-names>U</given-names></name><name name-style="western"><surname>Müller-Doblies</surname><given-names>D</given-names></name></person-group> (<year>1981</year>)<article-title> Über Verbreitung und Morphologie der Ornithogalum-Arten mit Zebrastreifung (Liliaceae des südlichen Afrika).</article-title><source>Willdenowia </source><volume>11</volume>: <fpage>45</fpage>-<lpage>67</lpage>.</mixed-citation></ref><ref id="B3"><mixed-citation xmlns:xlink="http://www.w3.org/1999/xlink" xlink:type="simple"><person-group><name name-style="western"><surname>Baker</surname><given-names>JG</given-names></name></person-group> (<year>1897</year>)<article-title> <italic>Albuca</italic>. In: Thiselton-Dyer WT et al. (Eds) Flora Capensis, Reeve &amp; co.</article-title><source>, London, </source><volume>6</volume> (<issue>3</issue>): <fpage>451</fpage>-<lpage>462</lpage>.</mixed-citation></ref><ref id="B2"><mixed-citation xmlns:xlink="http://www.w3.org/1999/xlink" xlink:type="simple"><person-group><name name-style="western"><surname>Baker</surname><given-names>JG</given-names></name></person-group> (<year>1872</year>)<article-title> Revision of the genera and species of <italic>Scilleae</italic> and <italic>Chlorogaleae</italic>. Journal of the Linnean Society.</article-title><source>Botany</source><volume>13</volume> (<issue>68</issue>): <fpage>209</fpage>-<lpage>292</lpage>.</mixed-citation></ref><ref id="B4"><mixed-citation xmlns:xlink="http://www.w3.org/1999/xlink" xlink:type="simple"><!--PageBreak--><person-group><name name-style="western"><surname>Baker</surname><given-names>JG</given-names></name></person-group> (<year>1898</year>)<article-title> <italic>Albuca</italic>. In: Thiselton-Dyer WT et al. (Eds) Flora of Tropical Africa, Reeve &amp; co.</article-title><source>, London, </source><volume>7</volume> (<issue>3</issue>): <fpage>528</fpage>-<lpage>535</lpage>.</mixed-citation></ref></ref-list></tp:taxon-treatment>
